# Supplementary material for: Genetic insights into the regulatory pathways for continuous flowering in a unique orchid Arundina graminifolia
Source: BMC Plant Biol. 2021 Dec 10;21:587. doi: 10.1186/s12870-021-03350-6 (PMC8662845; doi:10.1186/s12870-021-03350-6)
Supplement: Supplementary file 2 — Additional file 2: Supplementary Table 1. Flower development and plant position-based division of transcriptomic data. Supplementary Table 2. Total number of transcripts and unigenes identified in the transcriptome. Supplementary Table 3. Primers used for qRT-PCR. Supplementary Table 4. Similarity index of some of the important flowering related DEGs in Arundina graminifolia with other orchids and angiosperms. [file 12870_2021_3350_MOESM2_ESM.xlsx]

## Sheet: Supplementary table 1
	Supplementary Table 1 Flower development and plant position-based division of transcriptomic data
	Sample	Raw Reads	Raw Bases	Valid Reads	Valid Bases	Valid%	Q20%	Q30%	GC%
	FD1	74997602	11.32G	74401622	11.09G	99.21	99.02	97.23	45.85
	FD2	79837184	12.06G	79146574	11.79G	99.13	98.96	97.1	46.07
	FD3	74103208	11.19G	73353140	10.87G	98.99	98.55	96.24	46.81
	FD4	80482714	12.15G	79637782	11.81G	98.95	98.61	96.28	46.71
	FD5	80288940	12.12G	79458700	11.78G	98.97	98.5	96.1	48.09
	Root	77529872	11.71G	76709416	11.37G	98.94	98.49	96.14	46.24
	Leaf	75809300	11.37G	74669740	11.01G	98.5	98.64	96.11	46.02
	Flower	87305074	13.18G	86250650	12.80G	98.79	98.61	96.26	45.56
	Capsule	82013570	12.38G	81075472	12.02G	98.86	98.6	96.25	46.52
	TOTAL	712367464		704703096
	AVERAGE			78300344

## Sheet: Supplementary table 2
	Supplementary Table 2 Total number of transcripts and unigenes identified in the transcriptome
	Index	All	GC%	Min Length	Median Length	Max Length	Total Assembled Bases	N50
	Transcript	94317	40.77	201	1291	15739	151000000	2288
	Gene	25353	41.65	201	1198	15739	38843793	2356

## Sheet: Supplementary table 3
	Supplementary Table 3 Primers used for qRT-PCR
	Name	Sequence
1	ABF1_Ag41251-F	GCAGTCGTCAGTCTTCCACT
	ABF1_Ag41251-R	AGGTCCAGCATCTTCGAACC
2	ABF2_Ag39520-F	GCAATAGCAACTCCGCGTTT
	ABF2_Ag39520-R	CAACATTAGCGCCTAACGGC
3	CYP707A5_Ag39833-F	CGCCCTATCCTCCTTGGAAAG
	CYP707A5_Ag39833-R	AGGTTGATGGGCATGGAGTT
4	PYL4_Ag43676-F	GCGACTCCATCATTCTGCGT
	PYL4_Ag43676-R	TGGCAGCTCTTGACGAAGTG
5	GA20ox_Ag36587-F	TTACTTCTCCAACGCTCTCGG
	GA20ox_Ag36588-R	ACGTCAGCTCCGGTTTCTGA
6	GA3OX_Ag39861-F	CCCACATCCATGATCACCCC
	GA3OX_Ag39861-R	TGGAGTAGATCGGAGGGGAC
7	GID1_Ag37017-F	ACCCTTGTGCCTATGACGAC
	GID1_Ag37017-R	CGCCAAACAACGGATTGAGG
8	GAI_Ag39085-F	ACCATTTCTACGAGGCGTGC
	GAI_Ag39085-R	CCGATCCCAGTGAGACGAAG
9	SLR1_Ag39069-F	GACGAACCTGAAGTCGTGGC
	SLR1_Ag39069-R	AGTGCCTCGGTAAATCGCTC
10	FT1_Ag36996-F	TCCCTTTAATCTCTCCGTGCAG
	FT1_Ag36996-R	GGGTTTGGCGCATCTAAGTC
11	FT2_Ag38811-F	AGCAGAAGCTGTTGGTTCCT
	FT2_Ag38811-R	GCTAGGGTTTGGCGCATCTA
12	BIBSY212_Ag39943-F	AGCCCAAATCGAGCATCACA
	BIBSY212_Ag39943-R	CTCTCCGCAAGACATTTGGC
13	AGL5_Ag39609-F	GAAAGCAGACTTGAACGAGGC
	AGL5_Ag39609-R	AAGTGCAGATGCAGTTGTTGC
14	EAT1_Ag34397-F	ATGGTGTTTATTGTGGGCAGC
	EAT1_Ag34397-R	GCTTTGTTGGGTTTGGGATGA
15	MADS16_Ag39560-F	CACACCGAAACTTAATGCGTGA
	MADS16_Ag39560-R	CATGAAGGTTTGGTTGGCTGG
16	TCP3_Ag36675-F	GCCTCTCCCTCCAATCGTTC
	TCP3_Ag36675-R	TTCCACGAAGCCGCTCTATG
17	SEP_Ag38100-F	CTGTGCGAGGCCAATAAAGC
	SEP_Ag38100-R	AATGTCGGTTCGCACTCCAA
18	DREB3_Ag36447-F	CAAGAGATCACGCGACCGAA
	DREB3_Ag36447-R	AGCTCGGGGAAGTTGAGGAT
19	RR9_Ag36281-F	AAAGAAGCACGAGTGGAGGAA
	RR9_Ag36281-R	TTGAGAGCCTTGCTTCCAGAAT
20	ERF12_Ag38956-F	TTGATCGCCAATGGCTTCGC
	ERF12_Ag38956-R	CCGCTTGATCGTAAGCGGAA
21	MYB108_Ag37690-F	TGTACGCCGCGGTAACATAA
	MYB108_Ag37690-R	CTTTCAAGGAGGCGGGGAAT
22	J_Ag42287-F	GGCTACGGGCAAGCTTTTTG
	J_Ag42287-R	GCGAGTCGCATCAGTCACTT
23	GI_Ag40408-F	ATGGCCCTGATGTGGAATGG
	GI_Ag40408-R	GGCATGCTTCAGATGGACTTC
24	EFL3_Ag40992-F	CCCGATAACCTCAGTCGCAA
	EFL3_Ag40992-R	TCTTGGCATCAGACCGCATT
25	VIL2_Ag37516-F	GCTGAGCCAACTGGTACACT
	VIL2_Ag37516-R	CTTCTTCTTCTGCTGGGCGA
26	FCA_Ag39748-F	GGGGATGCGATCAGCCATTA
	FCA_Ag39748-R	CTGACTGCGGACTAAGTGGG
27	FPA_Ag42966-F	TGGTTACCCACCAGAGTTGC
	FPA_Ag42966-R	TCCTTCTTTAGCACGACGGG
28	FY_Ag41137-F	AAGAGTGTTGACTGGCACCC
	FY_Ag41137-R	TGTCCGCGGAATGATTCAAGT
29	FRI_Ag40755-F	TGAAATCAGTTGCCAAGTGCG
	FRI_Ag40755-R	AGGTGTGTGTTGGGATGCTG
30	CER1_Ag42045-F	TCGCTATCCCAATGCTGTCC
	CER1_Ag42045-R	ACGAGGGAGTGTACATGAGGT
31	ATHB-5_Ag42838-F	CTTTCCTACCCTGCGGTCAG
	ATHB-5_Ag42838-R	ACGTCGAAGCTCTGTTCCAG
32	BIBSY212_Ag43176-F	ACGTGTTCTTGTGGTTTGCG
	BIBSY212_Ag43176-R	AACTATGACGAAGCTGGCCC

## Sheet: Supplementary table 4
Supplementary table 4 Similarity index of some of the important flowering related DEGs in Arundina graminifolia with other orchids and angiosperms
Gene ID	Description	Scientific Name	% Identity	Accession
TRINITY_DN42287_c0_g5 (J)	PREDICTED: Dendrobium catenatum MADS-box protein JOINTLESS (LOC110102969), transcript variant X2, mRNA	Dendrobium catenatum	88.96	XM_028700300.1
	PREDICTED: Phalaenopsis equestris MADS-box transcription factor 22 (LOC110021474), transcript variant X2, mRNA	Phalaenopsis equestris	88.58	XM_020719981.1
	PREDICTED: Punica granatum MADS-box protein SVP-like (LOC116203606), transcript variant X3, mRNA	Punica granatum	80.68	XM_031535410.1
	PREDICTED: Solanum lycopersicum MADS-box transcription factor 23-like (LOC101251455), transcript variant X2, mRNA	Solanum lycopersicum	82.78	XM_010316293.3
TRINITY_DN40408_c2_g1 (GI)	PREDICTED: Dendrobium catenatum protein GIGANTEA (LOC110098790), transcript variant X2, mRNA	Dendrobium catenatum	90.85	XM_020825718.2
	PREDICTED: Phalaenopsis equestris protein GIGANTEA (LOC110019219), transcript variant X1, mRNA	Phalaenopsis equestris	89.3	XM_020716800.1
	PREDICTED: Phoenix dactylifera protein GIGANTEA-like (LOC103704831), transcript variant X2, mRNA	Phoenix dactylifera	78.78	XM_008788306.4
	PREDICTED: Asparagus officinalis protein GIGANTEA-like (LOC109827399), mRNA	Asparagus officinalis	79.77	XM_020394416.1
	PREDICTED: Musa acuminata subsp. malaccensis protein GIGANTEA-like (LOC103991273), transcript variant X4, misc_RNA	Musa acuminata subsp. malaccensis	78.28	XR_001979114.1
	PREDICTED: Ananas comosus protein GIGANTEA (LOC109710458), transcript variant X5, mRNA	Ananas comosus	77.35	XM_020233035.1
TRINITY_DN40755_c1_g4 (FRI)	PREDICTED: Dendrobium catenatum protein FRIGIDA (LOC110111807), mRNA	Dendrobium catenatum	81.22	XM_020843824.2
TRINITY_DN37516_c3_g1 (VIL2)	PREDICTED: Dendrobium catenatum VIN3-like protein 2 (LOC110110120), mRNA	Dendrobium catenatum	92.5	XM_020841441.2
	PREDICTED: Phalaenopsis equestris VIN3-like protein 2 (LOC110023449), mRNA	Phalaenopsis equestris	87.63	XM_020722874.1
	PREDICTED: Chenopodium quinoa VIN3-like protein 2 (LOC110690840), transcript variant X2, mRNA	Chenopodium quinoa	80.65	XM_021867725.1
	PREDICTED: Chenopodium quinoa VIN3-like protein 2 (LOC110690840), transcript variant X1, mRNA	Chenopodium quinoa	80.65	XM_021867724.1
	PREDICTED: Sesamum indicum VIN3-like protein 2 (LOC105162840), mRNA	Sesamum indicum	79.57	XM_011080990.2
TRINITY_DN40992_c3_g1 (EFL3)	PREDICTED: Dendrobium catenatum protein ELF4-LIKE 3-like (LOC110112479), mRNA	Dendrobium catenatum	86	XM_020844721.2
	PREDICTED: Phalaenopsis equestris protein ELF4-LIKE 3-like (LOC110032747), mRNA	Phalaenopsis equestris	79.43	XM_020736494.1
	PREDICTED: Camelina sativa protein ELF4-LIKE 2-like (LOC104751112), mRNA	Camelina sativa	84.52	XM_010472988.2
TRINITY_DN39748_c3_g2 (FCA)	PREDICTED: Dendrobium catenatum flowering time control protein FCA-like (LOC110110293), transcript variant X5, mRNA	Dendrobium catenatum	88.68	XM_020841694.2
	PREDICTED: Phalaenopsis equestris flowering time control protein FCA (LOC110027156), mRNA	Phalaenopsis equestris	87.74	XM_020728468.1
	PREDICTED: Dendrobium catenatum flowering time control protein FCA (LOC110104658), transcript variant X6, mRNA	Dendrobium catenatum	82.32	XM_028697006.1
	PREDICTED: Elaeis guineensis flowering time control protein FCA (LOC105050125), mRNA	Elaeis guineensis	79.73	XM_010930017.3
	PREDICTED: Musa acuminata subsp. malaccensis flowering time control protein FCA (LOC103981541), transcript variant X2, mRNA	Musa acuminata subsp. malaccensis	76.92	XM_009398302.2
TRINITY_DN42966_c3_g14 (FPA)	PREDICTED: Dendrobium catenatum flowering time control protein FPA (LOC110106972), transcript variant X1, mRNA	Dendrobium catenatum	87.44	XM_028701488.1
	PREDICTED: Phalaenopsis equestris flowering time control protein FPA (LOC110039098), transcript variant X2, mRNA	Phalaenopsis equestris	85.91	XM_020744052.1
	PREDICTED: Elaeis guineensis flowering time control protein FPA (LOC105035213), mRNA	Elaeis guineensis	78.8	XM_010910676.3
	PREDICTED: Amborella trichopoda flowering time control protein FPA (LOC18448732), transcript variant X3, misc_RNA	Amborella trichopoda	77.3	XR_002283424.1
	PREDICTED: Asparagus officinalis flowering time control protein FPA (LOC109824259), transcript variant X4, mRNA	Asparagus officinalis	97.56	XM_020390820.1
TRINITY_DN41137_c1_g8 (FY)	PREDICTED: Dendrobium catenatum flowering time control protein FY (LOC110094305), transcript variant X1, mRNA	Dendrobium catenatum	90.87	XM_020819507.2
	PREDICTED: Phalaenopsis equestris flowering time control protein FY (LOC110037443), mRNA	Phalaenopsis equestris	88.23	XM_020742093.1
	PREDICTED: Phoenix dactylifera flowering time control protein FY-like (LOC103722450), transcript variant X1, mRNA	Phoenix dactylifera	82.49	XM_039117031.1
	PREDICTED: Elaeis guineensis flowering time control protein FY (LOC105057634), mRNA	Elaeis guineensis	79.16	XM_010940296.1
	PREDICTED: Asparagus officinalis flowering time control protein FY (LOC109844014), partial mRNA	Asparagus officinalis	79.88	XM_020413020.1
	PREDICTED: Nelumbo nucifera flowering time control protein FY (LOC104611289), mRNA	Nelumbo nucifera	79.36	XM_010278271.2
	PREDICTED: Ananas comosus flowering time control protein FY (LOC109720656), mRNA	Ananas comosus	82.61	XM_020247911.1
	PREDICTED: Jatropha curcas flowering time control protein FY (LOC105631219), transcript variant X1, mRNA	Jatropha curcas	76.94	XM_012213259.3
	PREDICTED: Prunus avium flowering time control protein FY (LOC110770359), mRNA	Prunus avium	79.92	XM_021974482.1
	PREDICTED: Arabidopsis lyrata subsp. lyrata flowering time control protein FY (LOC9307639), transcript variant X2, mRNA	Arabidopsis lyrata subsp. lyrata	78.28	XM_021021713.1
TRINITY_DN39897_c1_g2 (RAP2-13)	PREDICTED: Dendrobium catenatum ethylene-responsive transcription factor RAP2-4 (LOC110112594), mRNA	Dendrobium catenatum	78.99	XM_020844875.2
	PREDICTED: Phalaenopsis equestris ethylene-responsive transcription factor RAP2-13-like (LOC110024112), mRNA	Phalaenopsis equestris	78.62	XM_020723884.1
	PREDICTED: Elaeis guineensis ethylene-responsive transcription factor RAP2-13 (LOC105056862), mRNA	Elaeis guineensis	90.11	XM_029268037.1
	PREDICTED: Phoenix dactylifera ethylene-responsive transcription factor RAP2-13-like (LOC103707892), mRNA	Phoenix dactylifera	83.52	XM_017843038.3
	PREDICTED: Ananas comosus ethylene-responsive transcription factor RAP2-13-like (LOC109711721), mRNA	Ananas comosus	88.77	XM_020234910.1
TRINITY_DN42045_c0_g2 (CER1)	PREDICTED: Phalaenopsis equestris protein ECERIFERUM 1-like (LOC110021075), mRNA	Phalaenopsis equestris	86.27	XM_020719407.1
	PREDICTED: Aegilops tauschii subsp. tauschii protein ECERIFERUM 1-like (LOC109765469), mRNA	Aegilops tauschii subsp. tauschii	72.93	XM_020324251.1
	PREDICTED: Capsicum annuum protein ECERIFERUM 1-like (LOC107868261), mRNA	Capsicum annuum	72.08	XM_016714911.1
	PREDICTED: Vitis vinifera protein ECERIFERUM 1-like (LOC100854413), mRNA	Vitis vinifera	88.73	XM_003633852.3
	PREDICTED: Sorghum bicolor protein ECERIFERUM 1 (LOC8072487), mRNA	Sorghum bicolor	97.73	XM_002454140.2
TRINITY_DN43176_c1_g1 (BIBSY212)	Cymbidium hybrid cultivar bibenzyl synthase (BBS) mRNA, complete cds	Cymbidium hybrid cultivar	88.29	KM186175.1
	PREDICTED: Dendrobium catenatum bibenzyl synthase (LOC110115249), mRNA	Dendrobium catenatum	86.64	XM_020848439.2
	PREDICTED: Phalaenopsis equestris bibenzyl synthase (LOC110018893), mRNA	Phalaenopsis equestris	87.8	XM_020716367.1
	Dendrobium officinale bibenzyl synthase-like protein mRNA, complete cds	Dendrobium officinale	89.1	MH992136.1
TRINITY_DN42838_c1_g4 (ATHB-5)	PREDICTED: Dendrobium catenatum homeobox-leucine zipper protein HOX20-like (LOC110116701), mRNA	Dendrobium catenatum	87.14	XM_020850390.2
	PREDICTED: Dendrobium catenatum homeobox-leucine zipper protein ATHB-16-like (LOC110114758), mRNA	Dendrobium catenatum	90.96	XM_020847744.2
	PREDICTED: Oryza sativa Japonica Group homeobox-leucine zipper protein HOX13-like (LOC4331890), transcript variant X3, mRNA	Oryza sativa Japonica Group	81.82	XM_015772800.2
	PREDICTED: Ananas comosus homeobox-leucine zipper protein HOX16-like (LOC109715446), transcript variant X2, mRNA	Ananas comosus	80.42	XM_020240443.1
TRINITY_DN41251_c1_g12 (ABF1)	PREDICTED: Phoenix dactylifera bZIP transcription factor ABI5 homolog (LOC103717991), transcript variant X5, mRNA	Phoenix dactylifera	86.89	XM_008806599.4
	PREDICTED: Cajanus cajan protein ABSCISIC ACID-INSENSITIVE 5 (LOC109795995), transcript variant X2, mRNA	Cajanus cajan	80.83	XM_020355590.2
TRINITY_DN39520_c0_g8 (ABF2)	PREDICTED: Arachis hypogaea ABSCISIC ACID-INSENSITIVE 5-like protein 5 (LOC112764051), transcript variant X1, mRNA	Arachis hypogaea	86.09	XM_025809577.2
	PREDICTED: Lactuca sativa ABSCISIC ACID-INSENSITIVE 5-like protein 5 (LOC111876184), transcript variant X2, mRNA	Lactuca sativa	77.61	XM_023872715.1
	PREDICTED: Erythranthe guttatus ABSCISIC ACID-INSENSITIVE 5-like protein 7 (LOC105957554), transcript variant X2, mRNA	Erythranthe guttata	76.41	XM_012981486.1
TRINITY_DN39833_c1_g4 (CYP707A5)	PREDICTED: Dendrobium catenatum abscisic acid 8'-hydroxylase CYP707A2 (LOC110110599), transcript variant X2, mRNA	Dendrobium catenatum	87.27	XM_020842166.2
	PREDICTED: Phalaenopsis equestris abscisic acid 8'-hydroxylase 1-like (LOC110021788), mRNA	Phalaenopsis equestris	87.07	XM_020720429.1
	PREDICTED: Elaeis guineensis abscisic acid 8'-hydroxylase 1 (LOC105053512), mRNA	Elaeis guineensis	81.09	XM_010934702.3
	PREDICTED: Phoenix dactylifera abscisic acid 8'-hydroxylase 1-like (LOC120107288), mRNA	Phoenix dactylifera	79.48	XM_039120495.1
	PREDICTED: Asparagus officinalis abscisic acid 8'-hydroxylase 1-like (LOC109825502), mRNA	Asparagus officinalis	80.05	XM_020392357.1
	PREDICTED: Brachypodium distachyon abscisic acid 8'-hydroxylase 1 (LOC100837492), mRNA	Brachypodium distachyon	75.6	XM_010237556.2
	Oryza sativa (indica cultivar-group) (+)-abscisic acid 8'-hydroxylase (CYP707A5) mRNA, complete cds	Oryza sativa Indica Group	75.97	DQ887714.1
TRINITY_DN43676_c2_g6 (PYL4)	PREDICTED: Dendrobium catenatum abscisic acid receptor PYL4-like (LOC110092409), mRNA	Dendrobium catenatum	87.82	XM_020816936.2
	PREDICTED: Prosopis alba abscisic acid receptor PYL4-like (LOC114722595), mRNA	Prosopis alba	82.51	XM_028908674.1
	PREDICTED: Cucurbita maxima abscisic acid receptor PYL4-like (LOC111470284), mRNA	Cucurbita maxima	80.41	XM_023115841.1
	PREDICTED: Camellia sinensis abscisic acid receptor PYL4-like (LOC114314594), mRNA	Camellia sinensis	82.82	XM_028261069.1
	PREDICTED: Abrus precatorius abscisic acid receptor PYL4 (LOC113863207), mRNA	Abrus precatorius	80.98	XM_027496701.1
	PREDICTED: Sesamum indicum abscisic acid receptor PYL4 (LOC105174608), mRNA	Sesamum indicum	80.43	XM_011096764.2
	PREDICTED: Cucumis melo abscisic acid receptor PYL4-like (LOC103486260), mRNA	Cucumis melo	80.56	XM_008444150.2
	PREDICTED: Cucumis sativus abscisic acid receptor PYL4 (LOC101206842), mRNA	Cucumis sativus	80	XM_004137648.3
	PREDICTED: Pistacia vera abscisic acid receptor PYL4-like (LOC116143535), mRNA	Pistacia vera	80	XM_031428983.1
	PREDICTED: Olea europaea var. sylvestris abscisic acid receptor PYL4-like (LOC111408032), mRNA	Olea europaea var. sylvestris	82.12	XM_023037779.1
	PREDICTED: Malus domestica abscisic acid receptor PYL4-like (LOC103433682), mRNA	Malus domestica	79.14	XM_008371952.3
TRINITY_DN39069_c0_g1 (SLR1)	PREDICTED: Dendrobium catenatum DELLA protein SLN1 (LOC110091784), mRNA	Dendrobium catenatum	86.93	XM_020816030.2
	Cymbidium sinense clone comp4037_c0_seq1 DELLA protein DWARF8-like isoform X1 mRNA, partial cds	Cymbidium sinense	86.37	MK282610.1
	PREDICTED: Phalaenopsis equestris DELLA protein DWARF8-like (LOC110032118), mRNA	Phalaenopsis equestris	85.11	XM_020735637.1
	PREDICTED: Nelumbo nucifera DELLA protein GAI1-like (LOC104609975), mRNA	Nelumbo nucifera	72.84	XM_010276427.2
	Psathyrostachys huashanica DELLA protein (Rht-B1) gene, partial cds	Psathyrostachys huashanica	79.79	KF959666.1
TRINITY_DN39085_c5_g6 (GAI)	PREDICTED: Dendrobium catenatum DELLA protein SLR1-like (LOC110095161), mRNA	Dendrobium catenatum	85.18	XM_020820580.1
	PREDICTED: Phoenix dactylifera DELLA protein SLR1-like (LOC103721072), mRNA	Phoenix dactylifera	71.69	XM_008811109.3
	PREDICTED: Selaginella moellendorffii DELLA protein GAI (LOC9639195), mRNA	Selaginella moellendorffii	91.11	XM_002977325.2
	PREDICTED: Selaginella moellendorffii DELLA protein RGL3 (LOC9637821), mRNA	Selaginella moellendorffii	91.11	XM_002974904.2
	PREDICTED: Sorghum bicolor DELLA protein RHT-1 (LOC8084398), mRNA	Sorghum bicolor	91.11	XM_002443505.2
TRINITY_DN36587_c2_g2 (GA20OX)	PREDICTED: Dendrobium catenatum gibberellin 20 oxidase 1-D (LOC110107704), mRNA	Dendrobium catenatum	87.39	XM_020838041.2
	PREDICTED: Phalaenopsis equestris gibberellin 20 oxidase 1-D-like (LOC110031087), mRNA	Phalaenopsis equestris	87.93	XM_020734128.1
TRINITY_DN41930_c0_g2 (GA20OX)	PREDICTED: Dendrobium catenatum gibberellin 20 oxidase 1-B-like (LOC110109096), mRNA	Dendrobium catenatum	90.29	XM_020840007.2
	PREDICTED: Phalaenopsis equestris gibberellin 20 oxidase 1-D-like (LOC110019156), mRNA	Phalaenopsis equestris	86.59	XM_020716737.1
	PREDICTED: Momordica charantia gibberellin 20 oxidase 1-D-like (LOC111023125), mRNA	Momordica charantia	74.01	XM_022300481.1
	PREDICTED: Gossypium arboreum gibberellin 20 oxidase 1-D-like (LOC108461801), mRNA	Gossypium arboreum	73.4	XM_017761737.1
	PREDICTED: Daucus carota subsp. sativus gibberellin 20 oxidase 2 (LOC108219976), mRNA	Daucus carota subsp. sativus	74.89	XM_017393586.1
	Paeonia suffruticosa GA20ox (GA20ox) mRNA, complete cds	Paeonia suffruticosa	73.57	MH546118.1
	Artocarpus altilis gibberellin 20-oxidase (GA20ox2) mRNA, complete cds	Artocarpus altilis	71.11	KP979706.1
	Artocarpus altilis gibberellin 20-oxidase (GA20ox3) mRNA, partial cds	Artocarpus altilis	75	KP979707.1
	PREDICTED: Camelina sativa gibberellin 20 oxidase 3-like (LOC104762351), mRNA	Camelina sativa	72.9	XM_010485622.1
TRINITY_DN37017_c4_g2 (GID1)	PREDICTED: Dendrobium catenatum gibberellin receptor GID1C (LOC110103647), transcript variant X1, mRNA	Dendrobium catenatum	80	XM_020832446.2
	PREDICTED: Dendrobium catenatum gibberellin receptor GID1C (LOC110103647), transcript variant X2, mRNA	Dendrobium catenatum	79.59	XM_028694593.1
	Paeonia suffruticosa GID1b (GID1b) mRNA, complete cds	Paeonia suffruticosa	73.41	MH546123.1
	PREDICTED: Camellia sinensis gibberellin receptor GID1B-like (LOC114269489), mRNA	Camellia sinensis	71.81	XM_028210819.1
	PREDICTED: Prosopis alba gibberellin receptor GID1B-like (LOC114720758), mRNA	Prosopis alba	69.17	XM_028906456.1
	PREDICTED: Tarenaya hassleriana gibberellin receptor GID1A-like (LOC104802811), mRNA	Tarenaya hassleriana	93.18	XM_010526586.2
TRINITY_DN39887_c1_g4 (AGI)	PREDICTED: Phalaenopsis equestris floral homeotic protein AGAMOUS-like (LOC110026071), mRNA	Phalaenopsis equestris	86.16	XM_020726853.1
	Dendrobium crumenatum AGAMOUS-like transcription factor (AG1) mRNA, complete cds	Dendrobium crumenatum	84.86	DQ119840.1
	Cymbidium sinense AGAMOUS1 (AG1) mRNA, complete cds	Cymbidium sinense	92.28	MG021184.1
	PREDICTED: Phalaenopsis equestris floral homeotic protein AGAMOUS-like (LOC110029636), transcript variant X2, mRNA	Phalaenopsis equestris	87.3	XM_020732015.1
	Lilium formosanum agamous-like 1 (AG1) mRNA, complete cds	Lilium formosanum	84.44	HQ234917.1
TRINITY_DN39609_c0_g2 (AGL5)	Dendrobium crumenatum AGAMOUS-like transcription factor (AG2) mRNA, complete cds	Dendrobium crumenatum	90.25	DQ119841.1
	Cocos nucifera AGAMOUS-like MADS-box protein mRNA, complete cds	Cocos nucifera	79.74	KF574389.1
	PREDICTED: Phoenix dactylifera agamous-like MADS-box protein AGL11 (LOC103706126), mRNA	Phoenix dactylifera	79.06	XM_017842517.3
TRINITY_DN36389_c0_g1 (AGL11)	Dendrobium thyrsiflorum SEEDSTICK-like protein (AG2) mRNA, complete cds	Dendrobium thyrsiflorum	94.85	DQ017703.1
	PREDICTED: Dendrobium catenatum floral homeotic protein AGAMOUS (LOC110091827), mRNA	Dendrobium catenatum	93.64	XM_028695090.1
	PREDICTED: Phalaenopsis equestris floral homeotic protein AGAMOUS-like (LOC110032610), mRNA	Phalaenopsis equestris	92.55	XM_020736283.1
	PREDICTED: Phoenix dactylifera agamous-like MADS-box protein AGL11 (LOC120112144), transcript variant X2, mRNA	Phoenix dactylifera	84.75	XM_039130811.1
TRINITY_DN37016_c1_g2 (AGL80)	PREDICTED: Phalaenopsis equestris agamous-like MADS-box protein AGL80 (LOC110021912), mRNA	Phalaenopsis equestris	86.09	XM_020720626.1
TRINITY_DN39560_c1_g5 (AP3)	Dendrobium crumenatum MADS box AP3-like protein A (AP3A) mRNA, complete cds	Dendrobium crumenatum	84.35	DQ119838.1
	Cymbidium ensifolium APETALA3-like MADS-box 1 protein mRNA, complete cds	Cymbidium ensifolium	86.15	KR030091.1
	PREDICTED: Phalaenopsis equestris MADS-box transcription factor 16-like (LOC110028792), mRNA	Phalaenopsis equestris	97.92	XM_020730780.1
	Cymbidium goeringii AP3 mRNA, complete cds	Cymbidium goeringii	95.83	HM106983.1
TRINITY_DN43745_c2_g6 (AP3-2)	PREDICTED: Dendrobium catenatum MADS-box transcription factor 16 (LOC110093040), mRNA	Dendrobium catenatum	87.23	XM_020817789.2
	Dendrobium hybrid cultivar MADS box AP3-like protein 1 mRNA, complete cds	Dendrobium hybrid cultivar	84.86	EU927372.1
	Dendrobium crumenatum MADS box AP3-like protein B (AP3B) mRNA, complete cds	Dendrobium crumenatum	83.66	DQ119839.1
	Phaius tancarvilleae B-class MADS-box protein AP3-2 mRNA, partial cds	Phaius tancarvilleae	94.23	EU444051.1
	Dendrobium hybrid cultivar B-class MADS-box protein AP3-2 mRNA, partial cds	Dendrobium hybrid cultivar	93.59	EU444026.1
	Cymbidium ensifolium AP3-like MADS-box 3 protein mRNA, complete cds	Cymbidium ensifolium	79.52	JQ326260.1
	Cymbidium sinense AP3-1 mRNA, complete cds	Cymbidium sinense	88.75	KY797298.1
TRINITY_DN36641_c0_g5 (bHLH49)	PREDICTED: Dendrobium catenatum transcription factor bHLH49 (LOC110114447), transcript variant X2, mRNA	Dendrobium catenatum	91.48	XM_028700934.1
	PREDICTED: Phalaenopsis equestris transcription factor bHLH49-like (LOC110018257), transcript variant X2, mRNA	Phalaenopsis equestris	90.15	XM_020715525.1
	Cymbidium sinense transcription factor bHLH49-like isoform X3 mRNA, complete cds	Cymbidium sinense	89.25	MK307620.1
	PREDICTED: Phoenix dactylifera transcription factor bHLH49-like (LOC103712747), transcript variant X1, mRNA	Phoenix dactylifera	78.38	XM_008799363.2
	PREDICTED: Nicotiana tomentosiformis transcription factor bHLH49-like (LOC104117786), transcript variant X3, mRNA	Nicotiana tomentosiformis	81.18	XM_018778059.2
	PREDICTED: Nicotiana tabacum transcription factor bHLH49-like (LOC107797757), transcript variant X1, mRNA	Nicotiana tabacum	80.39	XM_016620681.1
TRINITY_DN38425_c3_g13 (bHLH117)	Cymbidium sinense transcription factor bHLH52-like isoform X3 mRNA, complete cds	Cymbidium sinense	86.68	MK307595.1
	PREDICTED: Dendrobium catenatum transcription factor bHLH53-like (LOC110109507), mRNA	Dendrobium catenatum	86.24	XM_028691592.1
TRINITY_DN42416_c0_g4 (CCA1)	PREDICTED: Dendrobium catenatum protein LHY (LOC110100892), transcript variant X3, mRNA	Dendrobium catenatum	85.26	XM_020828625.2
	PREDICTED: Phalaenopsis equestris protein LHY-like (LOC110023014), transcript variant X6, mRNA	Phalaenopsis equestris	84.98	XM_020722216.1
	PREDICTED: Dendrobium catenatum protein CCA1 (LOC110110597), transcript variant X3, mRNA	Dendrobium catenatum	86.76	XM_020842163.2
TRINITY_DN36447_c3_g8 (DREB3)	Cymbidium sinense clone comp22391_c0_seq1 dehydration-responsive element-binding DREB-like protein mRNA, complete cds	Cymbidium sinense	83.26	MG702179.1
	PREDICTED: Phalaenopsis equestris dehydration-responsive element-binding protein 3-like (LOC110030261), mRNA	Phalaenopsis equestris	82.11	XM_020732889.1
TRINITY_DN34397_c0_g1 (EAT1)	Cymbidium ensifolium clone ZHLZ.comp52801_c0_seq1 transcription factor EAT1-like isoform X2 mRNA, complete cds	Cymbidium ensifolium	84.77	MK303706.1
	PREDICTED: Dendrobium catenatum transcription factor EAT1-like (LOC110112688), mRNA	Dendrobium catenatum	86.04	XM_020844992.1
	PREDICTED: Phalaenopsis equestris transcription factor EAT1-like (LOC110036841), mRNA	Phalaenopsis equestris	88.37	XM_020741375.1
TRINITY_DN38956_c2_g1 (ERF12)	PREDICTED: Dendrobium catenatum ethylene-responsive transcription factor 12-like (LOC110109163), mRNA	Dendrobium catenatum	88.63	XM_020840101.2
	PREDICTED: Phalaenopsis equestris ethylene-responsive transcription factor 12-like (LOC110031853), mRNA	Phalaenopsis equestris	85.21	XM_020735275.1
	PREDICTED: Rhodamnia argentea ethylene-responsive transcription factor 12-like (LOC115739761), mRNA	Rhodamnia argentea	78.89	XM_030673005.1
	PREDICTED: Elaeis guineensis ethylene-responsive transcription factor 12 (LOC105035055), mRNA	Elaeis guineensis	100	XM_010910446.3
	PREDICTED: Musa acuminata subsp. malaccensis ethylene-responsive transcription factor 12-like (LOC103982110), mRNA	Musa acuminata subsp. malaccensis	91.49	XM_009398926.2
TRINITY_DN37669_c2_g5 (ERF110)	PREDICTED: Dendrobium catenatum ethylene-responsive transcription factor ERF110 (LOC110103210), mRNA	Dendrobium catenatum	81.82	XM_020831820.2
	PREDICTED: Musa acuminata subsp. malaccensis ethylene-responsive transcription factor RAP2-4-like (LOC103968639), transcript variant X5, mRNA	Musa acuminata subsp. malaccensis	80.37	XM_018819017.1
	PREDICTED: Ipomoea nil ethylene-responsive transcription factor 5-like (LOC109194112), mRNA	Ipomoea nil	78.76	XM_019345002.1
TRINITY_DN47659_c0_g1 (HEC3)	Cymbidium goeringii transcription factor HEC3-like isoform X1 mRNA, partial cds	Cymbidium goeringii	85.02	MK302405.1
	PREDICTED: Erythranthe guttatus transcription factor HEC3-like (LOC105973178), mRNA	Erythranthe guttata	79.92	XM_012998199.1
TRINITY_DN41595_c1_g2 (MADS6)	PREDICTED: Dendrobium catenatum MADS-box transcription factor 6 (LOC110111596), mRNA	Dendrobium catenatum	91.64	XM_020843535.2
	Cymbidium ensifolium SEP-like MADS-box protein mRNA, complete cds	Cymbidium ensifolium	89.72	JN613148.1
	Cymbidium faberi AGL6 mRNA, complete cds	Cymbidium faberi	90.35	HM208534.1
	Cymbidium goeringii AGL6 mRNA, complete cds	Cymbidium goeringii	90.21	HM208533.1
	PREDICTED: Phalaenopsis equestris MADS-box transcription factor 6-like (LOC110035879), partial mRNA	Phalaenopsis equestris	91.43	XM_020740192.1
	Phyllostachys edulis MADS-box protein mRNA, complete cds	Phyllostachys edulis	77.55	EU327784.1
TRINITY_DN37322_c1_g1 (MADS14)	Dendrobium thyrsiflorum FRUITFULL-like MADS box protein 1 mRNA, partial cds	Dendrobium thyrsiflorum	89	AY927236.1
	Dendrobium nobile MADS-box protein 1 mRNA, complete cds	Dendrobium nobile	88.86	EF535598.1
	Cymbidium goeringii AP1/FUL3 mRNA, complete cds	Cymbidium goeringii	87.72	KX347442.1
TRINITY_DN39560_c1_g3 (MADS16)	PREDICTED: Dendrobium catenatum MADS-box transcription factor 16 (LOC110096227), mRNA	Dendrobium catenatum	89.72	XM_020822071.2
	Oncidium hybrid cultivar B-class MADS-box protein AP3-3 mRNA, partial cds	Oncidium hybrid cultivar	92.09	EU444043.1
	Dendrobium moniliforme AP3-related protein 4 (MADS4) mRNA, complete cds	Dendrobium moniliforme	90.61	GU132995.1
	PREDICTED: Phalaenopsis equestris MADS-box transcription factor 16-like (LOC110030201), mRNA	Phalaenopsis equestris	86.43	XM_020732801.1
	Phalaenopsis equestris MADS box transcription factor (MADS4) mRNA, complete cds	Phalaenopsis equestris	86.43	AY378147.1
TRINITY_DN40531_c5_g2 (MYB3)	PREDICTED: Phalaenopsis equestris myb-related protein P-like (LOC110037908), mRNA	Phalaenopsis equestris	84.56	XM_020742648.1
	Phalaenopsis equestris MYB transcription factor 3 (MYB3) mRNA, complete cds	Phalaenopsis equestris	84.56	KF769468.1
TRINITY_DN40531_c5_g3 (MYB12)	PREDICTED: Dendrobium catenatum transcription factor MYB111-like (LOC110104416), mRNA	Dendrobium catenatum	82.01	XM_028697227.1
	Cymbidium ensifolium clone ZHLZ.comp60086_c0_seq1 myb-related protein P-like isoform X1 mRNA, complete cds	Cymbidium ensifolium	80.39	MK282483.1
	PREDICTED: Phalaenopsis equestris myb-related protein P-like (LOC110037908), mRNA	Phalaenopsis equestris	84.04	XM_020742648.1
	PREDICTED: Brassica oleracea var. oleracea transcription factor MYB108-like (LOC106325338), mRNA	Brassica oleracea var. oleracea	83.1	XM_013763383.1
TRINITY_DN37033_c1_g9 (MYB57)	PREDICTED: Dendrobium catenatum myb-related protein 305-like (LOC110104906), mRNA	Dendrobium catenatum	84.76	XM_020834188.2
	PREDICTED: Benincasa hispida MYB-like transcription factor EOBII (LOC120079098), mRNA	Benincasa hispida	87.65	XM_039033285.1
	PREDICTED: Hibiscus syriacus transcription factor MYB108-like (LOC120191924), transcript variant X3, mRNA	Hibiscus syriacus	90.7	XM_039194789.1
TRINITY_DN37690_c1_g4 (MYB108)	PREDICTED: Dendrobium catenatum transcription factor MYB78-like (LOC110100853), transcript variant X2, mRNA	Dendrobium catenatum	92.7	XM_020828551.2
	PREDICTED: Phalaenopsis equestris transcription factor MYB78-like (LOC110029798), mRNA	Phalaenopsis equestris	83.41	XM_020732245.1
	PREDICTED: Oryza sativa Japonica Group transcription factor MYB2-like (LOC4337718), mRNA	Oryza sativa Japonica Group	82.94	XM_015782974.2
	Salvia miltiorrhiza MYB-related transcription factor (MYB98) gene, complete cds	Salvia miltiorrhiza	80.8	KF059562.1
TRINITY_DN38729_c2_g6 (PIF1)	PREDICTED: Dendrobium catenatum transcription factor PHYTOCHROME INTERACTING FACTOR-LIKE 13 (LOC110108343), transcript variant X3, mRNA	Dendrobium catenatum	86.42	XM_028694730.1
	Cymbidium ensifolium clone ZHLZ.comp56612_c0_seq2 transcription factor PIF4-like isoform X5 mRNA, complete cds	Cymbidium ensifolium	84.78	MK303730.1
	Cymbidium sinense transcription factor PIF4-like isoform X1 mRNA, complete cds	Cymbidium sinense	84.78	MK307516.1
	PREDICTED: Phalaenopsis equestris transcription factor PIF4-like (LOC110028745), transcript variant X5, mRNA	Phalaenopsis equestris	83.94	XM_020730728.1
TRINITY_DN40713_c0_g1 (RAP2-11)	PREDICTED: Dendrobium catenatum ethylene-responsive transcription factor ERN1 (LOC110096456), mRNA	Dendrobium catenatum	89.24	XM_020822428.2
	PREDICTED: Brachypodium distachyon ethylene-responsive transcription factor RAP2-11 (LOC100821055), mRNA	Brachypodium distachyon	86.17	XM_014896462.2
	PREDICTED: Setaria italica ethylene-responsive transcription factor RAP2-11 (LOC101754150), mRNA	Setaria italica	85.14	XM_004958054.3
	PREDICTED: Sorghum bicolor ethylene-responsive transcription factor RAP2-11-like (LOC110433046), mRNA	Sorghum bicolor	84	XM_021454632.1
TRINITY_DN36281_c2_g5 (RR9)	PREDICTED: Phalaenopsis equestris two-component response regulator ORR9-like (LOC110028176), transcript variant X1, mRNA	Phalaenopsis equestris	82.9	XM_020729919.1
	PREDICTED: Dendrobium catenatum two-component response regulator ORR9 (LOC110104061), mRNA	Dendrobium catenatum	91.18	XM_020833010.2
	Oncidium sp. CY-2018 two-component response regulator RR9 (RR9) mRNA, complete cds	Oncidium sp. CY-2018	79.12	MH758789.1
	PREDICTED: Panicum virgatum two-component response regulator ORR9-like (LOC120684674), mRNA	Panicum virgatum	74.6	XM_039966552.1
	PREDICTED: Gossypium hirsutum two-component response regulator ORR10-like (LOC121207589), mRNA	Gossypium hirsutum	84.34	XM_041077921.1
	PREDICTED: Hibiscus syriacus two-component response regulator ORR10-like (LOC120119641), mRNA	Hibiscus syriacus	79.76	XM_039139449.1
TRINITY_DN38100_c1_g7 (SEP)	Dendrobium crumenatum MADS box protein SEP1 (SEP1) mRNA, complete cds	Dendrobium crumenatum	86.65	DQ119842.1
	Cymbidium goeringii SEP3 mRNA, complete cds	Cymbidium goeringii	87.19	KX347448.1
	Phalaenopsis equestris SEPALLATA-like MADS-box protein 3 (SEP3) mRNA, complete cds	Phalaenopsis equestris	86.91	KF673859.1
TRINITY_DN41304_c2_g5 (SEP1-like)	Cymbidium goeringii SEP2 mRNA, complete cds	Cymbidium goeringii	91.77	KX347447.1
	Phalaenopsis equestris SEPALLATA-like MADS-box protein 2 (SEP2) mRNA, complete cds	Phalaenopsis equestris	89.84	KF673858.1
	Paphiopedilum concolor MADS box transcription factor SEP1 (SEP1) mRNA, complete cds	Paphiopedilum concolor	84.12	JQ030893.1
	PREDICTED: Manihot esculenta developmental protein SEPALLATA 1-like (LOC110628077), mRNA	Manihot esculenta	76.8	XM_021774543.1
TRINITY_DN37987_c6_g3 (SVP)	PREDICTED: Dendrobium catenatum MADS-box protein SVP (LOC110108289), transcript variant X1, mRNA	Dendrobium catenatum	88.44	XM_020838866.2
	PREDICTED: Beta vulgaris subsp. vulgaris MADS-box protein JOINTLESS (LOC104891182), mRNA	Beta vulgaris subsp. vulgaris	81.59	XM_010676841.2
	PREDICTED: Arachis hypogaea MADS-box protein JOINTLESS (LOC112733363), mRNA	Arachis hypogaea	83.22	XM_025782298.2
TRINITY_DN36675_c1_g11 (TCP3)	Cymbidium sinense clone 26610 TCP-like protein mRNA, partial cds	Cymbidium sinense	86.47	KY357986.1
	Phalaenopsis equestris TCP transcription factor (CIN6) mRNA, complete cds	Phalaenopsis equestris	84.52	KT258887.1
	PREDICTED: Brassica rapa transcription factor TCP4 (LOC103869962), mRNA	Brassica rapa	79.69	XM_009148048.3
	Brassica rapa subsp. rapa TCP4 mRNA, complete cds	Brassica rapa subsp. rapa	79.69	KY608003.1
	PREDICTED: Brassica napus transcription factor TCP4-like (LOC111215706), mRNA	Brassica napus	80.16	XM_022719697.1
TRINITY_DN39284_c2_g9 (VP1)	PREDICTED: Dendrobium catenatum B3 domain-containing protein LFL1-like (LOC110113014), mRNA	Dendrobium catenatum	94.27	XM_020845421.2
	PREDICTED: Phalaenopsis equestris B3 domain-containing protein LFL1-like (LOC110032421), mRNA	Phalaenopsis equestris	89.21	XM_020736089.1
	PREDICTED: Brachypodium distachyon B3 domain-containing protein VP1 (LOC100840416), mRNA	Brachypodium distachyon	82.93	XM_010234420.2
	Avena fatua clone 10 viviparous 1 mRNA, partial cds	Avena fatua	81.71	DQ416762.1
TRINITY_DN40509_c0_g7 (WRKY34)	PREDICTED: Phalaenopsis equestris probable WRKY transcription factor 33 (LOC110027274), transcript variant X2, mRNA	Phalaenopsis equestris	79.12	XM_020728628.1
	PREDICTED: Dendrobium catenatum probable WRKY transcription factor 2 (LOC110099322), mRNA	Dendrobium catenatum	73.07	XM_020826430.2
	PREDICTED: Musa acuminata subsp. malaccensis probable WRKY transcription factor 34 (LOC103986869), transcript variant X5, mRNA	Musa acuminata subsp. malaccensis	77.78	XM_009404991.2
	PREDICTED: Gossypium raimondii probable WRKY transcription factor 34 (LOC105780670), transcript variant X2, mRNA	Gossypium raimondii	76.65	XM_012605143.1
TRINITY_DN38214_c1_g2 (SUF4)	PREDICTED: Dendrobium catenatum protein SUPPRESSOR OF FRI 4 (LOC110112459), transcript variant X5, mRNA	Dendrobium catenatum	92.19	XM_020844692.2
	Cymbidium ensifolium supprressor of FRI 4 protein isoform X4 mRNA, complete cds	Cymbidium ensifolium	92.01	MK470610.1
	PREDICTED: Phalaenopsis equestris protein SUPPRESSOR OF FRI 4 (LOC110032741), transcript variant X7, mRNA	Phalaenopsis equestris	89.07	XM_020736482.1
	PREDICTED: Prunus persica protein SUPPRESSOR OF FRI 4 (LOC18779037), transcript variant X2, misc_RNA	Prunus persica	88.42	XR_002271213.1
	PREDICTED: Rosa chinensis protein SUPPRESSOR OF FRI 4 (LOC112202867), transcript variant X1, mRNA	Rosa chinensis	84.66	XM_024343889.2
TRINITY_DN39351_c1_g5 (ELF6)	Cymbidium ensifolium lysine-specific demethylase REF6 isoform X1 mRNA, complete cds	Cymbidium ensifolium	86.96	MK470559.1
	PREDICTED: Phalaenopsis equestris probable lysine-specific demethylase ELF6 (LOC110019629), transcript variant X1, mRNA	Phalaenopsis equestris	86.24	XM_020717370.1
	PREDICTED: Populus alba probable lysine-specific demethylase ELF6 (LOC118060006), mRNA	Populus alba	79.17	XM_035073080.1
	PREDICTED: Arachis duranensis probable lysine-specific demethylase ELF6 (LOC107467970), mRNA	Arachis duranensis	78.32	XM_016087198.2
TRINITY_DN43349_c3_g9 (RBE)	PREDICTED: Dendrobium catenatum transcriptional regulator SUPERMAN-like (LOC110097651), mRNA	Dendrobium catenatum	81.48	XM_020824157.1
	PREDICTED: Phalaenopsis equestris transcriptional regulator SUPERMAN-like (LOC110032067), mRNA	Phalaenopsis equestris	78.76	XM_020735580.1
	PREDICTED: Dioscorea cayenensis subsp. rotundata transcriptional regulator SUPERMAN-like (LOC120278687), mRNA	Dioscorea cayenensis subsp. rotundata	86.32	XM_039285416.1
	PREDICTED: Chenopodium quinoa transcriptional regulator SUPERMAN-like (LOC110717962), mRNA	Chenopodium quinoa	85.58	XM_021896764.1
	PREDICTED: Rosa chinensis HMG1/2-like protein (LOC112178591), transcript variant X1, mRNA	Rosa chinensis	96.88	XM_024316749.2
TRINITY_DN41785_c3_g14 (LATE)	PREDICTED: Dendrobium catenatum zinc finger protein KNUCKLES-like (LOC110103407), mRNA	Dendrobium catenatum	83.1	XM_020832120.2
TRINITY_DN38720_c0_g4 (BBX22)	PREDICTED: Dendrobium catenatum B-box zinc finger protein 22 (LOC110096965), transcript variant X3, mRNA	Dendrobium catenatum	80.4	XM_020823142.2
	Cymbidium goeringii clone ep123.comp46236_c0_seq4 B-box zinc finger protein-like protein mRNA, complete cds	Cymbidium goeringii	81.39	MG601467.1
	PREDICTED: Musa acuminata subsp. malaccensis B-box zinc finger protein 22-like (LOC103968413), transcript variant X3, mRNA	Musa acuminata subsp. malaccensis	76.21	XM_018819837.1
TRINITY_DN38796_c3_g2 (HUA1)	PREDICTED: Dendrobium catenatum zinc finger CCCH domain-containing protein 37 (LOC110092233), transcript variant X1, mRNA	Dendrobium catenatum	91.17	XM_020816693.2
	Cymbidium ensifolium zinc finger CCCH domain-containing protein 37-like isoform X4 mRNA, complete cds	Cymbidium ensifolium	90.65	MK673661.1
	Dendrobium nobile clone JC-95 zinc finger ccch domain-containing protein 37 mRNA, complete cds	Dendrobium nobile	89.75	MN815108.1
	PREDICTED: Phalaenopsis equestris zinc finger CCCH domain-containing protein 37-like (LOC110019493), mRNA	Phalaenopsis equestris	93.68	XM_020717558.1
	PREDICTED: Spinacia oleracea zinc finger CCCH domain-containing protein 37 (LOC110793737), transcript variant X3, mRNA	Spinacia oleracea	75.91	XM_021998640.1
TRINITY_DN39701_c0_g5 (BZR1)	PREDICTED: Dendrobium catenatum protein BZR1 homolog 1-like (LOC110102482), mRNA	Dendrobium catenatum	88.17	XM_020830832.2
	PREDICTED: Phalaenopsis equestris protein BZR1 homolog 1-like (LOC110027227), mRNA	Phalaenopsis equestris	84.9	XM_020728563.1
	PREDICTED: Elaeis guineensis protein BZR1 homolog 1 (LOC105060959), mRNA	Elaeis guineensis	77.74	XM_010944855.3
	PREDICTED: Phoenix dactylifera protein BZR1 homolog 1-like (LOC120107791), mRNA	Phoenix dactylifera	76.79	XM_039121246.1
	PREDICTED: Musa acuminata subsp. malaccensis protein BZR1 homolog 1-like (LOC103976179), mRNA	Musa acuminata subsp. malaccensis	75.66	XM_009391388.2
	PREDICTED: Camellia sinensis BES1/BZR1 homolog protein 4-like (LOC114302095), transcript variant X1, mRNA	Camellia sinensis	83	XM_028247064.1
	PREDICTED: Rosa chinensis BES1/BZR1 homolog protein 4 (LOC112165950), mRNA	Rosa chinensis	84.36	XM_024302664.2
	PREDICTED: Oryza sativa Japonica Group protein BZR1 homolog 1-like (LOC4343719), mRNA	Oryza sativa Japonica Group	81.31	XM_015789637.2
TRINITY_DN42886_c1_g9 (MAD1)	PREDICTED: Dendrobium catenatum mitotic spindle checkpoint protein MAD1 (LOC110110834), transcript variant X2, mRNA	Dendrobium catenatum	90.54	XM_028698090.1
	PREDICTED: Elaeis guineensis mitotic spindle checkpoint protein MAD1 (LOC105036216), transcript variant X4, misc_RNA	Elaeis guineensis	75.44	XR_830463.3
	PREDICTED: Phoenix dactylifera mitotic spindle checkpoint protein MAD1 (LOC103716630), transcript variant X6, mRNA	Phoenix dactylifera	74.66	XM_008804710.4
	PREDICTED: Asparagus officinalis mitotic spindle checkpoint protein MAD1 (LOC109851213), transcript variant X4, misc_RNA	Asparagus officinalis	78.9	XR_002249720.1
	PREDICTED: Camellia sinensis mitotic spindle checkpoint protein MAD1 (LOC114290605), mRNA	Camellia sinensis	73.38	XM_028234536.1
	PREDICTED: Spinacia oleracea mitotic spindle checkpoint protein MAD1 (LOC110803577), transcript variant X1, mRNA	Spinacia oleracea	73.9	XM_022009104.1
	PREDICTED: Beta vulgaris subsp. vulgaris mitotic spindle checkpoint protein MAD1 (LOC104897020), transcript variant X3, mRNA	Beta vulgaris subsp. vulgaris	76.82	XM_010683831.2
TRINITY_DN37943_c1_g5 (WIP2)	Cymbidium ensifolium zinc finger protein WIP2-like isoform X1 mRNA, complete cds	Cymbidium ensifolium	87.29	MK470639.1
	PREDICTED: Dendrobium catenatum zinc finger protein WIP2-like (LOC110111251), mRNA	Dendrobium catenatum	87.32	XM_020843028.2
	PREDICTED: Prunus persica zinc finger protein WIP2 (LOC18775223), mRNA	Prunus persica	83.43	XM_020565208.1
	PREDICTED: Rosa chinensis zinc finger protein WIP2 (LOC112193378), mRNA	Rosa chinensis	82.89	XM_024333509.2
	PREDICTED: Prunus mume zinc finger protein WIP2-like (LOC103319943), mRNA	Prunus mume	83.05	XM_008221536.2
	PREDICTED: Rosa chinensis zinc finger protein WIP2 (LOC112166668), mRNA	Rosa chinensis	81.92	XM_024303538.2
	PREDICTED: Phalaenopsis equestris zinc finger protein WIP2-like (LOC110026649), mRNA	Phalaenopsis equestris	89.37	XM_020727668.1
TRINITY_DN40387_c1_g9 (BBX24)	PREDICTED: Dendrobium catenatum B-box zinc finger protein 24 (LOC110111308), transcript variant X1, mRNA	Dendrobium catenatum	89.41	XM_020843115.2
	PREDICTED: Phalaenopsis equestris B-box zinc finger protein 24-like (LOC110033361), mRNA	Phalaenopsis equestris	80.3	XM_020737306.1
TRINITY_DN39943_c3_g11 (BIBSY212)	PREDICTED: Phalaenopsis equestris bibenzyl synthase-like (LOC110032208), mRNA	Phalaenopsis equestris	80.83	XM_020735761.1
	Casuarina glauca mRNA for chalcone synthase	Casuarina glauca	73.5	AJ132323.1
	Dianthus chinensis chalcone synthase (chs) mRNA, partial cds	Dianthus chinensis	100	KX893854.1
